# Supplementary material for: Dynamic control of decision and movement speed in the human basal ganglia
Source: Nat Commun. 2022 Dec 7;13:7530. doi: 10.1038/s41467-022-35121-8 (PMC9729212; doi:10.1038/s41467-022-35121-8)
Supplement: Supplementary file 4 — Source Data [file 41467_2022_35121_MOESM4_ESM.xlsx]

## Sheet: figure1e
Figure 1e	PD Speed	PD Accuracy	HC Speed	HC Accuracy
	0.899	1255	0.876	1069
	0.996	1186	0.665	2011
	0.710	1079	1303	1720
	0.713	0.766	1082	1208
	0.696	1018	0.800	1024
	0.711	1309	0.981	1131
	0.768	0.930	1044	1074
	1102	1384	0.834	1084
	1172	1409	0.992	1034
	0.741	1314	1003	1046
	1020	1367	0.790	0.874
	1229	1501	1037	1076
	0.806	0.970	0.995	1643
			0.894	1098
			0.668	0.901

## Sheet: figure1f
figure 1f	PD Speed	PD Accuracy	HC Speed	HC Accuracy
	0.114	0.136	0.231	0.259
	0.344	0.380	0.228	0.284
	0.433	0.508	0.251	0.265
	0.337	0.354	0.284	0.278
	0.330	0.337	0.253	0.254
	0.479	0.643	0.273	0.265
	0.261	0.259	0.220	0.228
	0.295	0.301	0.175	0.182
	0.314	0.328	0.109	0.110
	0.486	0.492	0.201	0.197
	0.303	0.312	0.150	0.156
	0.193	0.214	0.140	0.152
	0.396	0.465	0.143	0.141
			0.231	0.235
			0.224	0.242

## Sheet: figure3b
figure3b	PD Speed	PD Accuracy
	0.376	0.125
	0.521	0.389
	0.381	0.336
	0.589	0.314
	0.099	0.272
	0.293	0.385
	0.124	0.204
	-0.070	-0.283
	0.242	0.015
	0.259	-0.198
	0.154	-0.178
	-0.021	0.122
	0.334	0.144
should be multiplied by 100 to give %.

## Sheet: figure4c
figure4c	Stim ON	Stim OFF
	0.342	0.475
	0.192	0.140
	0.232	0.412
	0.559	0.846
	0.053	0.117
	0.312	0.518
	0.363	0.461
	0.308	0.457
	0.201	0.225
	0.633	0.909

## Sheet: figure4d
figure4d	PD Speed	PD Accuracy
	-0.001	-0.135
	-0.004	0.047
	0.096	-0.083
	0.215	-0.071
	-0.031	-0.095
	0.101	-0.104
	0.132	0.034
	0.011	-0.137
	-0.026	-0.049
	0.148	-0.127

## Sheet: figure4e
figure4e	Stim ON	Stim OFF
	-0.045	0.030
	-0.001	0.021
	-0.021	0.008
	-0.011	0.003
	-0.001	0.020
	-0.017	0.002
	-0.002	0.031
	-0.012	0.003
	0.069	0.063
	0.016	0.022

## Sheet: figure4f
figure4f	PD Speed	PD Accuracy
	0.039	-0.036
	0.014	-0.009
	0.030	0
	-0.015	-0.030
	0.006	-0.016
	-0.018	-0.038
	0.047	0.014
	0.009	-0.007
	-0.002	0.003
	-0.003	-0.009

## Sheet: figure6a
figure6a	OFF Stim	ON Stim
	0.777	0.740
	0.885	0.786
	1593	1258
	0.838	0.608
	1507	1202
	1150	0.971
	1323	1189
	0.851	0.807

## Sheet: figure6c
figure6c	Contra stim	Bilat stim
	-0.037	0.051
	-0.089	-0.180
	-0.376	-0.287
	-0.210	-0.063
	-0.321	-0.205
	-0.178	-0.098
	-0.153	-0.149
	-0.037	-0.023

## Sheet: figure6d
figure6d	OFF Stim	ON Stim
	0.770	0.741
	0.833	0.936
	1463	1580
	0.771	0.563
	0.949	1261
	1298	0.947
	1390	1156
	0.806	0.794

[truncated: 1 more sheets: figure6f]
